# Supplementary material for: Acyl chain selection couples the consumption and synthesis of phosphoinositides
Source: EMBO J. 2022 Jun 30;41(18):e110038. doi: 10.15252/embj.2021110038 (PMC9475507; doi:10.15252/embj.2021110038)
Supplement: Supplementary file 3 — Source Data for Appendix [file EMBJ-41-e110038-s004.zip]

Archive with 1 entries (1 files):
- embj2021110038-sup-0003-SDataEV/embj2021110038-sup-0003-SDataFigS4D.pdf
